# Supplementary material for: Establishment of accurate estimation equations for area under the concentration curves using simultaneous limited sampling for extended-release tacrolimus and mycophenolic acid in kidney transplant recipients
Source: Front Immunol. 2026 Feb 3;17:1710261. doi: 10.3389/fimmu.2026.1710261 (PMC12909250; doi:10.3389/fimmu.2026.1710261)
Supplement: Supplementary file 1 [file DataSheet1.xlsx]

## Sheet: TAC-ER
One Time Point				Two Time Points Combinations				Three Time Points Combinations				Four Time Points Combinations
Sampling Time	R2	Model Equations for AUC		Sampling Time	R2	Model Equations for AUC		Sampling Time	R2	Model Equations for AUC		Sampling Time	R2	Model Equations for AUC
C0	0.759	45.78 + 25.69*C0		C0, C0.5	0.896	23.09+21.44*C0+6.61*C0.5		C0, C0.5, C1	0.861	14.14+23.2*C0+1.32*C0.5+3.36*C1		C0,C0.5,C1,C2	0.906	2.1+20.14*C0+3.09*C0.5+0.31*C1+4.1*C2
C0.5	0.436	71.04 + 16.59*C0.5		C0, C1	0.86	16.22+23.9*C0+3.66*C1		C0, C0.5, C2	0.929	1.91+19.91*C0+3.42*C0.5+4.3*C2		C0,C0.5,C1,C3	0.918	-1.48+18.09*C0+2.21*C0.5+1.36*C1+5.13*C3
C1	0.225	128.67 + 5.38*C1		C0, C2,	0.894	10.17+21.7*C0+4.78*C2		C0, C0.5, C3	0.906	-1.42+16.69*C0+3.96*C0.5+6*C3		C0,C0.5,C1,C4	0.921	2.87+17.11*C0+1.81*C0.5+2.05*C1+5.11*C4
C2	0.416	91.62+ 7.89*C2		C0, C3	0.895	10.17+21.7*C0+4.78*C3		C0, C0.5, C4	0.904	5.57+15.02*C0+4.75*C0.5+6.06*C4		C0,C0.5,C1,C6	0.94	1.07+12.58*C0+1.25*C0.5+2.28*C1+8.35*C6
C3	0.618	50.63 + 11.82*C3		C0, C4	0.928	19.62+17.3*C0+6.66*C4		C0, C0.5, C6	0.917	4.96+9.99*C0+4.6*C0.5+9.5*C6		C0,C0.5,C1,C12	0.955	16.3+10.53*C0+-1*C0.5+2.48*C1+13.69*C12
C4	0.672	54.36 + 12.21*C4		C0, C6	0.894	18.6+11.78*C0+10.36*C6		C0, C0.5, C12	0.939	22.9+7.93*C0+2.51*C0.5+15.14*C12		C0,C0.5,C2,C3	0.919	-2.28+17.76*C0+3.44*C0.5+2.06*C2+3.73*C3
C6	0.833	28.48 + 15.83*C6		C0, C12	0.921	30.38+8.19*C0+16.41*C12		C0, C1, C2	0.9	7.7+21.94*C0+1.25*C1+3.76*C2		C0,C0.5,C2,C4	0.93	-1.33+16.49*C0+3.41*C0.5+2.76*C2+3.75*C4
C12	0.896	39.48 + 21.68*C12		C0.5, C1	0.643	69.06+14.74*C0.5+1.38*C1		C0, C1, C3	0.915	2.32+19.36*C0+1.91*C1+5.01*C3		C0,C0.5,C2,C6	0.959	-5.53+11.74*C0+2.84*C0.5+3.04*C2+7.15*C6
				C0.5, C2	0.59	40.41+11.72*C0.5+5.37*C2		C0, C1, C4	0.919	5.81+18.12*C0+2.49*C1+5.05*C4		C0,C0.5,C2,C12	0.973	7.52+9.6*C0+1.03*C0.5+3.13*C2+12.03*C12
				C0.5, C3	0.72	17.48+9.16*C0.5+9.16*C3		C0, C1, C6	0.939	3.01+13.22*C0+2.57*C1+8.35*C6		C0,C0.5,C3,C4	0.918	-0.72+15.46*C0+4.05*C0.5+3.89*C3+2.75*C4
				C0.5, C4	0.768	19.91+8.8*C0.5+9.73*C4		C0, C1, C12	0.954	3.01+13.22*C0+2.57*C1+8.35*C12		C0,C0.5,C3,C6	0.963	-7.59+9.68*C0+3.25*C0.5+4.26*C3+6.96*C6
				C0.5, C6	0.876	8.52+6.09*C0.5+13.58*C8		C0, C2, C3	0.907	6.03+19.56*C0+2.55*C2+3.71*C3		C0,C0.5,C3,C12	0.975	5.15+7.52*C0+1.5*C0.5+4.36*C3+11.75*C12
				C0.5, C12	0.903	30.75+2.82*C0.5+20.08*C12		C0, C2, C4	0.918	6.91+18.27*C0+3.23*C2+3.76*C4		C0,C0.5,C4,C6	0.949	-1.37+9*C0+3.95*C0.5+3.92*C4+6.88*C6
				C1, C2	0.416	91.72+0.03*C1+7.86*C2		C0, C2, C6	0.951	1.07+12.97*C0+3.4*C2+7.37*C6		C0,C0.5,C4,C12	0.971	10.35+6.1*C0+2.01*C0.5+4.35*C4+12.04*C12
				C1, C3	0.621	49.12+0.69*C1+11.31*C3		C0, C2, C12	0.972	1.07+12.97*C0+3.4*C2+7.37*C12		C0,C0.5,C6,C12	0.963	11.06+4.4*C0+2.39*C0.5+6.23*C6+10.69*C12
				C1, C4	0.695	45.43+1.85*C1+11.2*C4		C0, C3, C4	0.901	9.63+17.42*C0+4.65*C3+2.59*C4		C0,C1,C2,C3	0.916	2.41+19.61*C0+1.57*C1+0.99*C2+4.16*C3
				C1, C12	0.918	29.02+1.78*C1+20.4*C12		C0, C3, C6	0.951	0.4+10.86*C0+4.69*C3+7.29*C6		C0,C1,C2,C4	0.926	3.72+18.37*C0+1.51*C1+1.9*C2+3.97*C4
				C1, C6	0.864	16.85+2.1*C1+14.73*C6		C0, C3, C12	0.973	9.02+7.66*C0+4.48*C3+12.39*C12		C0,C1,C2,C6	0.955	-1.01+13.27*C0+1.1*C1+2.51*C2+7.29*C6
				C2, C3,	0.619	47.03+2.24*C2+10.4*C4		C0, C4, C6	0.932	9.63+10.43*C0+4.26*C4+7.38*C6		C0,C1,C2,C12	0.974	8.72+10.09*C0+0.65*C1+2.72*C2+12.21*C12
				C2, C4,	0.692	50.88-0.64*C2+12.47*C4		C0, C4, C12	0.967	16.05+6.26*C0+4.45*C4+12.98*C12		C0,C1,C3,C4	0.924	2.88+18.05*C0+2.07*C1+2.44*C3+3.18*C4
				C2, C6,	0.879	14.01+3*C2+13.67*C6		C0, C6, C12	0.958	18.11+4.62*C0+6.28*C6+11.86*C12		C0,C1,C3,C6	0.963	-4.32+11.97*C0+1.55*C1+3.49*C3+6.87*C6
				C2, C12	0.939	22.77+2.89*C2+19.02*C12		C0.5, C1, C2	0.636	32.1+14.74*C0.5+-3.96*C1+7.86*C2		C0,C1,C3,C12	0.98	4.96+8.84*C0+1.2*C1+3.6*C3+11.62*C12
				C3, C4	0.692	45.35+4.35*C3+8.42*C4		C0.5, C1, C3	0.731	15.64+10.75*C0.5+-1.63*C1+9.89*C3		C0,C1,C4,C6	0.959	-0.67+11.92*C0+2.07*C1+3.2*C4+6.51*C6
				C3, C6	0.899	8.16+5.05*C3+12.05*C6		C0.5, C1, C4	0.768	19.95+8.94*C0.5+-0.12*C1+9.76*C4		C0,C1,C4,C12	0.983	7.44+8.07*C0+1.62*C1+3.65*C4+11.48*C12
				C3, C12	0.952	16.9+4.61*C3+17.19*C12		C0.5, C1, C6	0.877	7.08+4.65*C0.5+1.11*C1+13.54*C6		C0,C1,C6,C12	0.981	6.55+6.83*C0+1.92*C1+5.43*C6+9.98*C12
				C4, C6	0.886	16.87+4.94*C4+11.64*C6		C0.5, C1, C12	0.918	28.03+0.51*C0.5+1.68*C1+20.18*C12		C0,C2,C3,C4	0.918	6.66+18.24*C0+3.09*C2+0.38*C3+3.56*C4
				C4, C12,	0.953	21.5+4.86*C4+16.58*C12		C0.5, C2, C3	0.723	17.29+9.27*C0.5+-1.16*C2+10.33*C3		C0,C2,C3,C6	0.957	-1.31+11.95*C0+1.93*C2+2.56*C3+6.98*C6
				C6, C12	0.951	20.93+7.17*C6+13.86*C12		C0.5, C2, C4	0.774	17.29+8.35*C0.5+1.31*C2+8.81*C4		C0,C2,C3,C12	0.979	7.15+8.73*C0+1.75*C2+2.56*C3+11.96*C12
								C0.5, C2, C6	0.904	0.56+4.89*C0.5+2.45*C2+12.27*C6		C0,C2,C4,C6	0.958	0.28+12.04*C0+2.68*C2+2.14*C4+6.51*C6
								C0.5, C2, C12	0.941	18.67+1.57*C0.5+2.76*C2+18.25*C12		C0,C2,C4,C12	0.983	7.68+8.1*C0+2.22*C2+2.69*C4+11.6*C12
								C0.5, C3, C4	0.774	15.61+8.37*C0.5+2.85*C3+7.38*C4		C0,C3,C4,C6	0.951	0.76+10.76*C0+4.27*C3+0.59*C4+7.14*C6
								C0.5, C3, C6	0.923	-4.49+4.66*C0.5+4.38*C3+10.84*C6		C0,C3,C4,C12	0.976	9.66+7.01*C0+3.07*C3+1.89*C4+12.2*C12
								C0.5, C3, C12	0.955	12.17+1.77*C0.5+4.46*C3+16.33*C12
								C0.5, C4, C6	0.916	1.07+5.2*C0.5+4.37*C4+10.21*C6
								C0.5, C4, C12	0.958	15.11+2.2*C0.5+4.74*C4+15.45*C12
								C0.5, C6, C12	0.957	13.33+2.53*C0.5+7.08*C6+12.52*C12
								C1, C2, C3	0.626	47.66+1.44*C1+-2.08*C2+12.91*C3
								C1, C2, C4	0.697	44.53+1.27*C1+1.11*C2+10.61*C4
								C1, C2, C6	0.88	12.95+0.65*C1+2.47*C2+13.71*C6
								C1, C2, C12	0.939	22.61+0.12*C1+2.8*C2+19.02*C12
								C1, C3, C4	0.702	41.76+1.36*C1+2.9*C3+8.95*C4
								C1, C3, C6	0.904	5.95+0.87*C1+4.4*C3+12.09*C6
								C1, C3, C12	0.954	15.44+0.62*C1+4.16*C3+17.18*C12
								C1, C4, C6	0.9	10.17+1.49*C1+4.24*C4+11.45*C6
								C1, C4, C12	0.961	16.61+1.13*C1+4.38*C4+16.27*C12
								C1, C6, C12	0.967	12.71+1.54*C1+6.83*C6+13.11*C12
								C2, C3, C4	0.695	44.82+1.26*C2+2.61*C3+8.93*C4
								C2, C3, C6	0.9	7.95+0.43*C2+4.58*C3+12.09*C6
								C2, C3, C12	0.953	16.57+0.75*C2+3.79*C3+17.3*C12
								C2, C4, C6	0.899	11.17+1.86*C2+3.54*C4+11.49*C6
								C2, C4, C12	0.963	16.64+1.6*C2+3.68*C4+16.35*C12
								C2, C6, C12	0.977	10.22+2.32*C2+6.14*C6+12.85*C12
								C3, C4, C6	0.899	11.17+1.86*C2+3.54*C4+11.49*C6
								C3, C4, C12	0.959	16.85+2.48*C2+2.83*C4+16.3*C6
								C3, C6, C12	0.983	7.25+3.62*C3+5.6*C6+12.05*C12
								C4, C6, C12	0.976	13.34+3.52*C4+5.06*C6+12.46*C12

## Sheet: MPA
One Time Point				Two Time Points Combinations				Three Time Points Combinations				Four Time Points Combinations
Sampling Time	R2	Model Equations for AUC		Sampling Time	R2	Model Equations for AUC		Sampling Time	R2	Model Equations for AUC		Sampling Time	R2	Model Equations for AUC
C0	0.497	8.63 + 12.93*C0		C0, C0.5	0.522	5.07+12.62*C0+0.44*C0.5		C0, C0.5, C1	0.769	-0.36+9.72*C0+-0.34*C0.5+2.47*C1		C0,C0.5,C1,C2	0.877	-2.1+5.98*C0+0.04*C0.5+1.85*C1+2.35*C2
C0.5	0.054	31.67 + 0.65*C0.5		C0, C1	0.758	-1.89+9.83*C0+2.22*C1		C0, C0.5, C2	0.756	0.8+6.47*C0+0.69*C0.5+3.24*C2		C0,C0.5,C1,C3	0.891	-2.1+5.32*C0+0.15*C0.5+1.67*C1+4.3*C3
C1	0.499	14.92 + 2.91*C1		C0, C2,	0.697	6.59+7.5*C0+2.95*C2		C0, C0.5, C3	0.798	0.27+5.32*C0+0.76*C0.5+5.89*C3		C0,C0.5,C1,C4	0.937	-3.05+4.18*C0+0.29*C0.5+1.72*C1+5.85*C4
C2	0.581	17.55 + 4.19*C2		C0, C3	0.728	6.64+6.6*C0+5.26*C3		C0, C0.5, C4	0.831	-0.46+4.44*C0+0.94*C0.5+7.45*C4		C0,C0.5,C1,C6	0.856	-0.7+5.05*C0+-0.12*C0.5+2.14*C1+5.66*C6
C3	0.642	15.82 + 7.13*C3		C0, C4	0.73	7.39+6.46*C0+6.16*C4		C0, C0.5, C6	0.678	3.67+5.98*C0+0.59*C0.5+7.44*C6		C0,C0.5,C1,C12	0.845	0.41+5.87*C0+-0.17*C0.5+1.75*C1+5.72*C12
C4	0.649	16.51 + 8.31*C4		C0, C6	0.635	8.44+6.85*C0+6.93*C6		C0, C0.5, C12	0.748	3.81+5.43*C0+0.35*C0.5+8.76*C12		C0,C0.5,C2,C3	0.804	0.1+5.16*C0+0.76*C0.5+0.97*C2+4.52*C3
C6	0.558	16.99 + 10.39*C6		C0.5, C1	0.517	16.62-0.43*C0.5+3.22*C1		C0, C1, C2	0.877	-1.92+6.01*C0+1.88*C1+2.33*C2		C0,C0.5,C2,C4	0.855	-0.92+3.83*C0+0.93*C0.5+1.38*C2+5.63*C4
C8	0.703	19.62+ 8,43*C8		C0.5, C2	0.672	8.59+0.85*C0.5+4.34*C2		C0, C1, C3	0.781	-1.46+5.49*C0+1.8*C1+4.1*C3		C0,C0.5,C2,C6	0.849	0.24+2.01*C0+0.78*C0.5+2.83*C2+5.88*C6
C12	0.678	13.45 + 11.64*C12		C0.5, C3	0.745	6.15+0.9*C0.5+7.44*C3		C0, C1, C4	0.792	-1.76+4.57*C0+1.96*C1+5.35*C4		C0,C0.5,C2,C12	0.831	1.33+3.67*C0+0.55*C0.5+2.21*C2+5.79*C12
				C0.5, C4	0.794	4.11+1.09*C0.5+9.02*C4		C0, C1, C6	0.925	-1.24+4.96*C0+2.05*C1+5.82*C6		C0,C0.5,C3,C4	0.852	-0.78+3.88*C0+0.92*C0.5+2.61*C3+5.01*C4
				C0.5, C6	0.62	10+0.71*C0.5+10.48*C6		C0, C1, C12	0.842	-0.31+5.79*C0+1.6*C1+5.92*C12		C0,C0.5,C3,C6	0.864	0.01+1.87*C0+0.82*C0.5+5.04*C3+5.05*C6
				C0.5, C12	0.696	10.29+0.38*C0.5+11.41*C12		C0, C2, C3	0.734	6.49+6.45*C0+0.95*C2+3.93*C3		C0,C0.5,C3,C12	0.872	0.69+2.6*C0+0.62*C0.5+4.39*C3+5.58*C12
				C1, C2	0.804	5.79+2.07*C1+3.23*C2		C0, C2, C4	0.757	6.76+5.77*C0+1.47*C2+4.24*C4		C0,C0.5,C4,C6	0.848	-0.23+3.01*C0+0.93*C0.5+6.41*C4+2.89*C6
				C1, C3	0.838	5.47+1.93*C1+5.54*C3		C0, C2, C6	0.777	6.73+3.53*C0+2.54*C2+5.38*C6		C0,C0.5,C4,C12	0.894	0.07+2.07*C0+0.77*C0.5+5.74*C4+5.17*C12
				C1, C4	0.821	3.74+2.12*C1+6.75*C4		C0, C2, C12	0.795	5.87+4.13*C0+1.86*C2+6.49*C12		C0,C0.5,C6,C12	0.789	3.28+3.18*C0+0.46*C0.5+4.27*C6+6.87*C12
				C1, C12	0.783	6.98+1.56*C1+8.83*C12		C0, C3, C4	0.756	6.84+5.79*C0+2.89*C3+3.49*C4		C0,C1,C2,C3	0.895	-1.61+5.34*C0+1.8*C1+0.96*C2+2.76*C3
				C1, C6	0.815	4.12+2.19*C1+8.18*C6		C0, C3, C6	0.785	6.83+3.52*C0+4.44*C3+4.64*C6		C0,C1,C2,C4	0.939	-1.8+4.25*C0+1.89*C1+0.83*C2+4.3*C4
				C2, C4,	0.695	14.46+1.88*C2+5.56*C4		C0, C3, C12	0.827	5.79+3.24*C0+3.69*C3+6.34*C12		C0,C1,C2,C6	0.938	-1.39+2.59*C0+1.79*C1+1.99*C2+4.74*C6
				C2, C6	0.758	10.43+2.84*C2+6.77*C6		C0, C4, C6	0.75	7.53+4.89*C0+5.06*C4+3.1*C6		C0,C1,C2,C12	0.902	-0.96+4.39*C0+1.58*C1+1.83*C2+3.57*C12
				C2, C3,	0.653	15.35+1.25*C2+5.32*C3		C0, C4, C12	0.829	6.31+3.12*C0+4.35*C4+6.34*C12		C0,C1,C3,C4	0.933	-1.67+4.39*C0+1.9*C3+1.01*C4+4.45*C12
				C2, C12	0.766	10.57+2.15*C2+8.03*C12		C0, C6, C12	0.764	6.86+3.64*C0+3.67*C6+7.33*C12		C0,C1,C3,C6	0.936	-1.06+2.7*C0+1.75*C1+3.38*C3+4.24*C6
				C3, C4	0.693	14.59+3.7*C3+4.6*C4		C0.5, C1, C2	0.806	4.94+0.15*C0.5+1.94*C1+3.32*C2		C0,C1,C3,C12	0.919	-0.52+3.67*C0+1.48*C1+3.36*C3+3.81*C12
				C3, C6	0.766	10.55+4.95*C3+5.96*C6		C0.5, C1, C3	0.838	3.79+0.29*C0.5+1.67*C1+5.86*C3		C0,C1,C4,C6	0.944	-1.5+3.34*C0+1.93*C1+4.48*C4+2.5*C6
				C3, C12	0.81	9.33+4.16*C3+7.46*C12		C0.5, C1, C4	0.815	1.19+0.42*C0.5+1.75*C1+7.29*C4		C0,C1,C4,C12	0.949	-0.96+3.23*C0+1.68*C1+4.59*C4+3.06*C12
				C4, C6	0.713	13.19+5.72*C4+4.94*C6		C0.5, C1, C6	0.815	4.42-0.57*C0.5+2.23*C1+8.13*C6		C0,C1,C6,C12	0.884	-0.36+3.58*C0+1.68*C1+4.27*C6+3.92*C12
				C4, C12,	0.814	9.74+4.89*C4+7.4*C12		C0.5, C1, C12	0.842	-0.31+5.79*C0.5+1.6*C1+5.92*C12		C0,C2,C3,C4	0.762	6.69+5.65*C0+0.91*C2+1.63*C3+3.46*C4
				C6, C12	0.744	10.67+4.86*C6+8.3*C12		C0.5, C2, C3	0.754	5.73+0.9*C0.5+1.2*C2+5.69*C3		C0,C2,C3,C6	0.794	6.64+3.23*C0+1.18*C2+2.75*C3+4.79*C6
								C0.5, C2, C4	0.829	2.82+1.05*C0.5+1.62*C2+6.63*C4		C0,C2,C3,C12	0.827	5.79+3.25*C0+0.03*C2+3.66*C3+6.33*C12
								C0.5, C2, C6	0.844	1.87+0.83*C0.5+3.01*C2+6.66*C6		C0,C2,C4,C6	0.79	6.79+3.56*C0+1.82*C2+2.35*C4+4.04*C6
								C0.5, C2, C12	0.809	1.87+0.83*C0.5+3.01*C2+6.66*C12		C0,C2,C4,C12	0.835	6.08+3.02*C0+0.74*C2+3.52*C4+5.87*C12
								C0.5, C3, C4	0.826	3.05+1.04*C0.5+3.08*C3+5.91*C4		C0,C3,C4,C6	0.788	6.88+3.61*C0+3.57*C3+1.45*C4+4*C6
								C0.5, C3, C6	0.785	6.83+3.52*C0.5+4.44*C3+4.64*C6		C0,C3,C4,C12	0.842	5.99+2.84*C0+2.03*C3+2.57*C4+5.97*C12
								C0.5, C3, C12	0.861	3.17+0.66*C0.5+4.8*C3+6.42*C12
								C0.5, C4, C6	0.835	2.41+1.01*C0.5+6.91*C4+3.94*C6
								C0.5, C4, C12	0.887	1.97+0.81*C0.5+6.16*C4+5.8*C12
								C0.5, C6, C12	0.774	6.25+0.49*C0.5+5.34*C6+7.66*C12
								C1, C2, C3	0.84	5.04+1.93*C1+1.2*C2+3.81*C3
								C1, C2, C4	0.732	3.18+2.02*C1+1.08*C2+5.25*C4
								C1, C2, C6	0.905	1.12+1.83*C1+2.21*C2+5.73*C6
								C1, C2, C12	0.87	4.15+1.56*C1+2.14*C2+5.26*C12
								C1, C3, C4	0.758	3.55+2.02*C1+1.49*C3+5.33*C4
								C1, C3, C6	0.925	1.62+1.79*C1+3.74*C3+5.24*C6
								C1, C3, C12	0.898	3.64+1.44*C1+3.9*C3+5.14*C12
								C1, C4, C6	0.926	1.92+2.01*C1+4.9*C4+3.71*C6
								C1, C4, C12	0.933	2.63+1.67*C1+5.16*C4+4.17*C12
								C1, C6, C12	0.865	3.36+1.69*C1+5.44*C6+4.87*C12
								C2, C3, C4	0.702	14.17+1.15*C2+2.09*C3+4.53*C4
								C2, C3, C6	0.779	10+1.35*C2+2.98*C3+6.01*C6
								C2, C3, C12	0.81	9.33-0.01*C2+4.18*C3+7.46*C12
								C2, C4, C6	0.771	10.52+2.14*C2+2.32*C4+5.46*C6
								C2, C4, C12	0.821	9.37+0.79*C2+3.98*C4+6.86*C12
								C2, C6, C12	0.818	8.35+1.97*C2+4.3*C6+5.37*C12
								C3, C4, C6	0.769	10.68+4.21*C3+1.25*C4+5.43*C6
								C3, C4, C12	0.829	9.04+2.24*C3+2.89*C4+6.89*C12
								C3, C6, C12	0.839	7.92+3.65*C3+3.34*C6+5.67*C12
								C4, C6, C12	0.822	9.13+4.23*C4+1.94*C6+6.64*C12
